# Supplementary material for: Machine Learning for Prediction of Recurrence in Parasagittal and Parafalcine Meningiomas: Combined Clinical and MRI Texture Features
Source: J Pers Med. 2022 Mar 24;12(4):522. doi: 10.3390/jpm12040522 (PMC9032338; doi:10.3390/jpm12040522)
Supplement: Supplementary file 1 [file jpm-12-00522-s001.zip]

Archive with 2 entries (2 files):
- Supplementary File 1 adjuvant RT protocols .pdf
- Supplementary File 2 MRI protocols.pdf
